# Supplementary material for: Genetic diversity of calcareous grassland plant species depends on historical landscape configuration
Source: BMC Ecol. 2017 Apr 24;17:19. doi: 10.1186/s12898-017-0129-9 (PMC5404287; doi:10.1186/s12898-017-0129-9)
Supplement: Supplementary file 1 — Additional file 1. Text file containing the specification for the JAGS model used for the Bayesian hierarchical multiple regression. The basic model definition was adapted from Kruschke [40]. [file 12898_2017_129_MOESM1_ESM.txt]

  # Standardize the data:
  data {
    ym <- mean(y)
    ysd <- sd(y)
    for ( i in 1:length(y) ) {
      zy[i] <- ( y[i] - ym ) / ysd
    }

    for ( j in 1:Nx ) {
      xm[j]  <- mean(x[,j])
      xsd[j] <-   sd(x[,j])
      for ( i in 1:Ntotal ) {
        zx[i,j] <- ( x[i,j] - xm[j] ) / xsd[j]
      }
    }
  }

  # Specify the model for standardized data:
  model {

    # Errors modelled as being t-distributed to accomodate outliers
    for ( i in 1:Ntotal ) {
      zy[i] ~ dt( zbeta0[s[i]] + sum( zbeta[s[i],1:Nx] * zx[i,1:Nx] ) , 1/zsigma^2 , nu )
    }
  #-----------------------------------------
    # species-level regression parameters

    for ( j in 1:Nsubj ) {
      zbeta0[j] ~ dnorm( zbeta0mu , 1/(zbeta0sigma)^2 )
      
      for (k in 1:Nx) {
        zbeta[j,k] ~ dnorm( zbetamu[k] , 1/(zbetasigma[k])^2 )
      }
    }
  #-----------------------------------------
    # hyper-parameters: species-independent level

    # priors vague on standardized scale:
    zbeta0mu ~ dnorm( 0 , 1/(10)^2 )

    # prior for hyperparameter with double-exponential distribution -> Bayesian Lasso
    lambdaMu <- 0.1
    for (i in 1:Nx) {
      zbetamu[i] ~ ddexp(0 , lambdaMu)
    }

    zsigma ~ dunif( 1.0E-3 , 1.0E+3 )
    zbeta0sigma ~ dunif( 1.0E-3 , 1.0E+3 )
    for (k in 1:Nx) {
      zbetasigma[k] ~ dunif( 1.0E-3 , 1.0E+3 )
    }

    nu <- nuMinusOne+1
    nuMinusOne ~ dexp(1/29.0)
  }
